# Supplementary material for: The Expression of Antibacterial Peptide Turgencin A in Pichia pastoris and an Analysis of Its Antibacterial Activity
Source: Molecules. 2023 Jul 14;28(14):5405. doi: 10.3390/molecules28145405 (PMC10384874; doi:10.3390/molecules28145405)
Supplement: Supplementary file 1 [file molecules-28-05405-s001.zip]

Archive with 1 entries (1 files):
- molecules-2465937-supplementary.pdf
